# Supplementary material for: Genome-wide identification and analysis of glyceraldehyde-3-phosphate dehydrogenase family reveals the role of GmGAPDH14 to improve salt tolerance in soybean (Glycine max L.)
Source: Front Plant Sci. 2023 Jun 6;14:1193044. doi: 10.3389/fpls.2023.1193044 (PMC10281054; doi:10.3389/fpls.2023.1193044)
Supplement: Supplementary Figure 1 — Analysis of the conserved active site of GAPDH in soybean. [file DataSheet_1.zip]

Archive with 7 entries (6 files):
- Supplementary Material/FigureS1.tif
- Supplementary Material/FigureS2.tif
- Supplementary Material/FigureS3.tif
- Supplementary Material/TableS1.xlsx
- Supplementary Material/TableS2.docx
- Supplementary Material/TableS3.xlsx
- Supplementary Material/
