# Supplementary material for: Genome-wide identification and analysis of glyceraldehyde-3-phosphate dehydrogenase family reveals the role of GmGAPDH14 to improve salt tolerance in soybean (Glycine max L.)
Source: Front Plant Sci. 2023 Jun 6;14:1193044. doi: 10.3389/fpls.2023.1193044 (PMC10281054; doi:10.3389/fpls.2023.1193044)
Supplement: Supplementary Figure 1 — Analysis of the conserved active site of GAPDH in soybean. [file DataSheet_1.zip › Supplementary Material/TableS1.xlsx]

## Sheet: Sheet1
Table S1 Primers used for qRT-PCR, gene cloning and vector construction
	Primer Sequence 5'-3'
GAPDH2-q-F	TGGGAAGCATGTTAAAGTTGTG
GAPDH2-q-R	GATGAAGCTTTCTCCACTGTTG
GAPDH3-q-F	GACATTGTTATTGAGGGAACGG
GAPDH3-q-R	CTTCACAATTCCAAACTCTGCA
GAPDH4-q-F	CACGCTTTTCTCTACAGTCATG
GAPDH4-q-R	GTAATGAAAGGGTCGTTAACGG
GAPDH5-q-F	CCGTTTCTTCCGATGTGATTTT
GAPDH5-q-R	GTTGATTCCGATCTTGACCTTG
GAPDH7-q-F	CATGACAACCACACATTCCTAC
GAPDH7-q-R	CAACTGAAACATTGGGTGTAGG
GAPDH8-q-F	GGAGAAAGAAGCTTCCTACGAT
GAPDH8-q-R	TTGATCTGCTATCGCCGATAAA
GAPDH9-q-F	TAAATACGACAGTGTTCACGGA
GAPDH9-q-R	GACTCAACAATGATGTCAGCTC
GAPDH10-q-F	CAGCTACTCAGAAGACTGTTGA
GAPDH10-q-R	ACAACTGAAACATCAACAGTGG
GAPDH11-q-F	CCATCATCAGCAATGCATCTTG
GAPDH11-q-R	GCCCTTGATGATACCGAATTTC
GAPDH12-q-F	GGAGCTCAAAATTGAACACGAT
GAPDH12-q-R	GTAATTCCAAAGCACGTAACCA
GAPDH14-q-F	GGTAGACGGCCTTATAGGTTTT
GAPDH14-q-R	GACGTGGAAAACAAAATGTTGC
GAPDH16-q-F	CTGCCTTCTCATTGTGCAATAA
GAPDH16-q-R	TGGGAGAATGTTGATCTTGTCG
Actin 4-q-F	GTTTCAAGCTCTTGCTCGTAATCA
Actin 4-q-R	GTGTCAGCCATACTGTCCCCATTT
GAPDH14.1-3300-F	ACGGGGGACTATGGCATCAGATAAGAAGATTAGG
GAPDH14.1-V-R	GTTGCTGGCTTCTCTAGCCTG
GAPDH14-OE-F	AGAACACGGGGGACTATGGCATCAGATAAGAAGAT
GAPDH14-OE-R	ATCCTCTGTTTCTAGTTAGTGATGGTGATGGTGATGAGCCACGGATGCAATGTGGA
