# Supplementary material for: Genome-wide identification and analysis of glyceraldehyde-3-phosphate dehydrogenase family reveals the role of GmGAPDH14 to improve salt tolerance in soybean (Glycine max L.)
Source: Front Plant Sci. 2023 Jun 6;14:1193044. doi: 10.3389/fpls.2023.1193044 (PMC10281054; doi:10.3389/fpls.2023.1193044)
Supplement: Supplementary Figure 1 — Analysis of the conserved active site of GAPDH in soybean. [file DataSheet_1.zip › Supplementary Material/TableS3.xlsx]

## Sheet: Sheet2
Table S3 Source and phenotype data of 131 soybean accessions.
Name	Country	Latitude (°N)	Longitude (°W)
HF50	China	48.29	128.08
HF55	China	48.29	128.08
HN48	China	48.29	128.08
HH38	China	48.29	128.08
Heihehangdou	China	48.29	128.08
Longpin03-311	China	48.29	128.08
JD33	China	40.845	121.995
JY94	China	43.35	126.29
L98072	China	40.85	122
ZD35	China	40.15	116.28
Z03-5334	China	40.145	116.275
Z6	China	40.15	116.28
Harosoy	America	41.83	92.91
HF37	China	48.29	128.08
B4834	China	48.29	128.08
DN46	China	48.29	128.08
DN594	China	48.29	128.08
DN50	China	48.29	128.08
TD54	China	40.85	122
TD58	China	40.85	122
Chamoshidou	China	43.35	126.29
4yellow	China	48.29	128.08
H04-1824	China	48.29	128.08
Big black	China	36.23	118.31
KB1	China	48.29	128.08
HF35	China	48.29	128.08
Ken23	China	48.29	128.08
Tiejiazi	China	48.29	128.08
HJ4403	China	48.29	128.08
B1361	China	48.29	128.08
B1873	China	48.29	128.08
Ken04-8579	China	48.29	128.08
HJ04-528	China	44.49	111.7
Sui03-3046	China	48.29	128.08
MD21	China	44.49	111.7
Ken30	China	48.29	128.08
HN55	China	48.29	128.08
Z30	China	40.15	116.28
charleston	America	41.83	92.91
TD51	China	40.85	122
Baiqidou	China	40.845	121.995
Ken41	China	48.29	128.08
MD9	China	44.49	111.7
HN33	China	48.29	128.08
DY2004-5	China	43.35	126.29
Sui05-7304	China	48.29	128.08
H05-31	China	48.29	128.08
H05-991	China	48.29	128.08
BD14	China	48.29	128.08
xian3	China	48.29	128.08
Longquandadou	China	48.29	128.08
DN44	China	48.29	128.08
Sui02-339	China	48.29	128.08
Shidadou1	China	48.29	128.08
xian2	China	48.29	128.08
Zhonghuang10	China	40.15	116.28
Heilongjiang41	China	48.29	128.08
JZ4-1	China	40.85	122
Douludou	China	43.35	126.285
Aika166	Rumania	44.23	26.1
Duokama.tuolisa	China	48.29	128.08
B1484	China	48.29	128.08
Heersong2	Ukraine	50.28	30.29
Nova	Italy	41.54	12.3
HF45	China	48.29	128.08
BD16	China	48.29	128.08
Suinong28	China	48.29	128.08
Suinong30	China	48.29	128.08
HH48	China	48.29	128.08
Ken22	China	48.29	128.08
ZZ00-683	China	40.15	116.28
ZZJ4133	China	40.15	116.28
Wuxing4	China	36.01	113.04
J06B7	China	39.19	116.29
TD50	China	40.85	122
DN48	China	48.29	128.08
HF47	China	48.29	128.08
Helongyoutai	China	48.29	128.08
TD52	China	40.85	122
L-59Peking	America	41.83	92.91
DN8004	China	48.29	128.08
DN1068	China	48.29	128.08
DN49	China	48.29	128.08
Early18	China	40.15	116.28
Sui04-5804	China	48.29	128.08
Sui20	China	48.29	128.08
JD12	China	39.19	116.29
HF25	China	48.29	128.08
Z03-5373	China	40.15	116.28
TF31	China	40.85	122
J100	China	43.35	126.29
HJ423	China	44.49	111.7
DN L-13	Canada	43.4	79.25
L-57	America	41.83	92.91
FZmoshidou	China	48.29	128.08
Fendiyellow	China	43.35	126.29
L-28	Canada	43.4	79.25
HJ03-286	China	44.49	111.7
L21	America	41.83	92.91
Ken15	China	48.29	128.08
L-10	America	41.83	92.91
ZD27	China	40.15	116.28
JN20	China	43.35	126.29
Yanbojin	China	48.29	128.08
HF11	China	48.29	128.08
Sui29	China	48.29	128.08
FS6	China	48.29	128.08
HH45	China	48.29	128.08
Suinong8	China	48.29	128.08
JD9	China	39.19	116.29
amsoy	America	41.83	92.91
Z95-5388	China	40.15	116.28
Heimodou	China	43.35	126.29
TF8	China	40.85	122
LD3	China	40.85	122
Conrad	America	41.83	92.91
L-5	Canada	43.4	79.25
L-9	America	41.83	92.91
Jilinchaliuhua	China	48.29	128.08
Mufeng1	China	48.29	128.08
Chasedou	China	48.29	128.08
Sixty days	China	40.85	122
Tiejiasilihuang	China	48.29	128.08
LD23	China	40.85	122
Ken29	China	48.29	128.08
L-79	Canada	43.4	79.25
Huangbaozhu	China	48.29	128.08
Fengnen11	China	48.29	128.08
DN47	China	48.29	128.08
Gongye04L-141	China	48.29	128.08
LD23	China	40.85	122
